# Supplementary material for: Whole-Genome Identification of Regulatory Function of CDPK Gene Families in Cold Stress Response for Prunus mume and Prunus mume var. Tortuosa
Source: Plants (Basel). 2023 Jul 4;12(13):2548. doi: 10.3390/plants12132548 (PMC10346478; doi:10.3390/plants12132548)
Supplement: Supplementary file 1 [file plants-12-02548-s001.zip]

Archive with 4 entries (4 files):
- Figure S1.png
- Figure S2.png
- Figure S3.tif
- supplement table.xlsx
