# Supplementary material for: Whole-Genome Identification of Regulatory Function of CDPK Gene Families in Cold Stress Response for Prunus mume and Prunus mume var. Tortuosa
Source: Plants (Basel). 2023 Jul 4;12(13):2548. doi: 10.3390/plants12132548 (PMC10346478; doi:10.3390/plants12132548)
Supplement: Supplementary file 1 [file plants-12-02548-s001.zip › supplement table.xlsx]

## Sheet: Table S1
Table S1. Information for the proteins used in the present study
Org_name	Gene_name	Locus
Arabidopsis thaliana	AtCPK1	At5g04870
Arabidopsis thaliana	AtCPK2	At3g10660
Arabidopsis thaliana	AtCPK3	At4g23650
Arabidopsis thaliana	AtCPK4	At4g09570
Arabidopsis thaliana	AtCPK5	At4g35310
Arabidopsis thaliana	AtCPK6	At2g17290
Arabidopsis thaliana	AtCPK7	At5g12480
Arabidopsis thaliana	AtCPK8	At5g19450
Arabidopsis thaliana	AtCPK9	At3g20410
Arabidopsis thaliana	AtCPK10	At1g18890
Arabidopsis thaliana	AtCPK11	At1g35670
Arabidopsis thaliana	AtCPK12	At5g23580
Arabidopsis thaliana	AtCPK13	At3g51850
Arabidopsis thaliana	AtCPK14	At2g41860
Arabidopsis thaliana	AtCPK15	At4g21940
Arabidopsis thaliana	AtCPK16	At2g17890
Arabidopsis thaliana	AtCPK17	At5g12180
Arabidopsis thaliana	AtCPK18	At4g36070
Arabidopsis thaliana	AtCPK19	At1g61950
Arabidopsis thaliana	AtCPK20	At2g38910
Arabidopsis thaliana	AtCPK21	At4g04720
Arabidopsis thaliana	AtCPK22	At4g04710
Arabidopsis thaliana	AtCPK23	At4g04740
Arabidopsis thaliana	AtCPK24	At2g31500
Arabidopsis thaliana	AtCPK25	At2g35890
Arabidopsis thaliana	AtCPK26	At4g38230
Arabidopsis thaliana	AtCPK27	At4g04700
Arabidopsis thaliana	AtCPK28	At5g66210
Arabidopsis thaliana	AtCPK29	At1g76040
Arabidopsis thaliana	AtCPK30	At1g74740
Arabidopsis thaliana	AtCPK31	At4g04695
Arabidopsis thaliana	AtCPK32	At3g57530
Arabidopsis thaliana	AtCPK33	At1g50700
Arabidopsis thaliana	AtCPK34	At5g19360
Fragaria vesca	FvCDPK1	FvH4_1g11780.1
Fragaria vesca	FvCDPK2	FvH4_2g11790.1
Fragaria vesca	FvCDPK3	FvH4_2g16880.1
Fragaria vesca	FvCDPK4	FvH4_3g02130.1
Fragaria vesca	FvCDPK5	FvH4_3g22730.1
Fragaria vesca	FvCDPK6	FvH4_3g27800.1
Fragaria vesca	FvCDPK7	FvH4_3g28740.1
Fragaria vesca	FvCDPK8	FvH4_4g11140.1
Fragaria vesca	FvCDPK9	FvH4_4g28470.1
Fragaria vesca	FvCDPK10	FvH4_5g03610.1
Fragaria vesca	FvCDPK11	FvH4_5g15720.1
Fragaria vesca	FvCDPK12	FvH4_6g11340.1
Fragaria vesca	FvCDPK13	FvH4_6g20840.1
Fragaria vesca	FvCDPK14	FvH4_6g21020.1
Fragaria vesca	FvCDPK15	FvH4_6g23540.1
Fragaria vesca	FvCDPK16	FvH4_6g35360.1
Fragaria vesca	FvCDPK17	FvH4_7g05490.1
Populus trichocarpa	PtCDPK1	Potri.001G097400.1.p
Populus trichocarpa	PtCDPK2	Potri.001G257100.1.p
Populus trichocarpa	PtCDPK3	Potri.001G274700.1.p
Populus trichocarpa	PtCDPK4	Potri.002G017000.1.p
Populus trichocarpa	PtCDPK5a	Potri.003G134000.3.p
Populus trichocarpa	PtCDPK5b	Potri.003G134000.5.p
Populus trichocarpa	PtCDPK6	Potri.004G015500.1.p
Populus trichocarpa	PtCDPK7a	Potri.004G207300.9.p
Populus trichocarpa	PtCDPK7b	Potri.004G207300.10.p
Populus trichocarpa	PtCDPK7c	Potri.004G207300.11.p
Populus trichocarpa	PtCDPK8a	Potri.005G113600.1.p
Populus trichocarpa	PtCDPK8b	Potri.005G113600.4.p
Populus trichocarpa	PtCDPK9	Potri.005G245000.1.p
Populus trichocarpa	PtCDPK10	Potri.006G052900.1.p
Populus trichocarpa	PtCDPK11	Potri.006G101300.3.p
Populus trichocarpa	PtCDPK12	Potri.006G199400.1.p
Populus trichocarpa	PtCDPK13	Potri.006G200600.3.p
Populus trichocarpa	PtCDPK14a	Potri.007G057600.1.p
Populus trichocarpa	PtCDPK14b	Potri.007G057600.2.p
Populus trichocarpa	PtCDPK15	Potri.007G127000.1.p
Populus trichocarpa	PtCDPK16a	Potri.008G014700.1.p
Populus trichocarpa	PtCDPK16b	Potri.008G014700.2.p
Populus trichocarpa	PtCDPK17a	Potri.009G052700.2.p
Populus trichocarpa	PtCDPK17b	Potri.009G052700.3.p
Populus trichocarpa	PtCDPK18	Potri.009G069200.1.p
Populus trichocarpa	PtCDPK19a	Potri.009G168600.2.p
Populus trichocarpa	PtCDPK19b	Potri.009G168600.3.p
Populus trichocarpa	PtCDPK19c	Potri.009G168600.4.p
Populus trichocarpa	PtCDPK19d	Potri.009G168600.5.p
Populus trichocarpa	PtCDPK20	Potri.010G244800.2.p
Populus trichocarpa	PtCDPK21	Potri.010G247400.1.p
Populus trichocarpa	PtCDPK22	Potri.011G003400.1.p
Populus trichocarpa	PtCDPK23	Potri.012G071700.1.p
Populus trichocarpa	PtCDPK24	Potri.013G112500.6.p
Populus trichocarpa	PtCDPK25	Potri.015G066200.2.p
Populus trichocarpa	PtCDPK26	Potri.016G054600.3.p
Populus trichocarpa	PtCDPK27	Potri.016G065700.1.p
Populus trichocarpa	PtCDPK28	Potri.016G066700.1.p
Populus trichocarpa	PtCDPK29	Potri.016G117200.1.p
Populus trichocarpa	PtCDPK30a	Potri.019G083200.1.p
Populus trichocarpa	PtCDPK30b	Potri.019G083200.2.p
Populus trichocarpa	PtCDPK30c	Potri.019G083200.3.p
Populus trichocarpa	PtCDPK31	Potri.T012800.1.p
Prunus avium	PavCDPK1	Pav_sc0000024.1_g110.1.mk
Prunus avium	PavCDPK2	Pav_sc0000044.1_g540.1.mk
Prunus avium	PavCDPK3	Pav_sc0000259.1_g400.1.mk
Prunus avium	PavCDPK4	Pav_sc0000296.1_g090.1.mk
Prunus avium	PavCDPK5	Pav_sc0000412.1_g220.1.mk
Prunus avium	PavCDPK6	Pav_sc0000440.1_g200.1.mk
Prunus avium	PavCDPK7	Pav_sc0000465.1_g1140.1.mk
Prunus avium	PavCDPK8	Pav_sc0000910.1_g400.1.mk
Prunus avium	PavCDPK9	Pav_sc0001105.1_g220.1.mk
Prunus avium	PavCDPK10	Pav_sc0002359.1_g220.1.mk
Prunus avium	PavCDPK11	Pav_sc0002514.1_g130.1.mk
Prunus avium	PavCDPK12	Pav_sc0003241.1_g100.1.mk
Prunus avium	PavCDPK13	Pav_sc0003823.1_g250.1.mk
Prunus armeniaca	PaCDPK1a	PARG05137m01
Prunus armeniaca	PaCDPK1b	PARG05137m02
Prunus armeniaca	PaCDPK2	PARG09362m03
Prunus armeniaca	PaCDPK3	PARG09938m01
Prunus armeniaca	PaCDPK4	PARG10387m01
Prunus armeniaca	PaCDPK5	PARG12453m01
Prunus armeniaca	PaCDPK6	PARG15884m01
Prunus armeniaca	PaCDPK7a	PARG17139m01
Prunus armeniaca	PaCDPK7b	PARG17139m02
Prunus armeniaca	PaCDPK7c	PARG17139m03
Prunus armeniaca	PaCDPK7d	PARG17139m04
Prunus armeniaca	PaCDPK7e	PARG17139m05
Prunus armeniaca	PaCDPK7f	PARG17139m06
Prunus armeniaca	PaCDPK8a	PARG20671m01
Prunus armeniaca	PaCDPK8b	PARG20671m02
Prunus armeniaca	PaCDPK9	PARG21943m01
Prunus armeniaca	PaCDPK10	PARG23941m06
Prunus armeniaca	PaCDPK11	PARG24746m01
Prunus armeniaca	PaCDPK12a	PARG25354m01
Prunus armeniaca	PaCDPK12b	PARG25354m02
Prunus armeniaca	PaCDPK13	PARG26590m01
Prunus armeniaca	PaCDPK14	PARG27340m01
Prunus armeniaca	PaCDPK15a	PARG28657m01
Prunus armeniaca	PaCDPK15b	PARG28657m05
Prunus armeniaca	PaCDPK16	PARG29551m01
Prunus persica	PpCDPK1	ppa002734m
Prunus persica	PpCDPK2	ppa003459m
Prunus persica	PpCDPK3	ppa003542m
Prunus persica	PpCDPK4	ppa003676m
Prunus persica	PpCDPK5	ppa003795m
Prunus persica	PpCDPK6	ppa003830m
Prunus persica	PpCDPK7	ppa004027m
Prunus persica	PpCDPK8	ppa004069m
Prunus persica	PpCDPK9	ppa004141m
Prunus persica	PpCDPK10	ppa004162m
Prunus persica	PpCDPK11	ppa004580m
Prunus persica	PpCDPK12	ppa004665m
Prunus persica	PpCDPK13	ppa006164m
Prunus persica	PpCDPK14	ppa006748m
Prunus persica	PpCDPK15	ppa021005m
Prunus persica	PpCDPK16	ppa026653m
Prunus salicina	PsCDPK1	evm.model.Chr1.2225
Prunus salicina	PsCDPK2	evm.model.Chr1.4040
Prunus salicina	PsCDPK3	evm.model.Chr2.692
Prunus salicina	PsCDPK4	evm.model.Chr2.935
Prunus salicina	PsCDPK5	evm.model.Chr3.338
Prunus salicina	PsCDPK6	evm.model.Chr4.2319
Prunus salicina	PsCDPK7	evm.model.Chr4.2328
Prunus salicina	PsCDPK8	evm.model.Chr4.1967
Prunus salicina	PsCDPK9	evm.model.Chr4.2572
Prunus salicina	PsCDPK10	evm.model.Chr5.605
Prunus salicina	PsCDPK11	evm.model.Chr5.1355
Prunus salicina	PsCDPK12	evm.model.Chr6.2793
Prunus salicina	PsCDPK13	evm.model.Chr7.927
Prunus salicina	PsCDPK14	evm.model.Chr7.2032
Prunus salicina	PsCDPK15	evm.model.Chr8.622_evm.model.Chr8.623
Prunus salicina	PsCDPK16	evm.model.Chr8.624_evm.model.Chr8.625
Prunus salicina	PsCDPK17	evm.model.Chr8.1902
Prunus yedoensis	PyCDPK1	PQM34590.1
Prunus yedoensis	PyCDPK2	PQM35324.1
Prunus yedoensis	PyCDPK3	PQM35672.1
Prunus yedoensis	PyCDPK4	PQM35834.1
Prunus yedoensis	PyCDPK5	PQM36616.1
Prunus yedoensis	PyCDPK6	PQM40445.1
Prunus yedoensis	PyCDPK7	PQP91568.1
Prunus yedoensis	PyCDPK8	PQP93310.1
Prunus yedoensis	PyCDPK9	PQP93941.1
Prunus yedoensis	PyCDPK10	PQP99569.1
Prunus yedoensis	PyCDPK11	PQQ03264.1
Prunus yedoensis	PyCDPK12	PQQ05807.1
Prunus yedoensis	PyCDPK13	PQQ08499.1
Prunus yedoensis	PyCDPK14	PQQ10545.1
Prunus yedoensis	PyCDPK15	PQQ11037.1
Prunus yedoensis	PyCDPK16	PQQ18321.1
Prunus yedoensis	PyCDPK17	PQQ18376.1
Prunus yedoensis	PyCDPK18	PQQ19984.1
Prunus yedoensis	PyCDPK19	PQQ20195.1
Rosa chinensis	RcCDPK1	RcHm_v2.0_Chr2g0099401
Rosa chinensis	RcCDPK2	RcHm_v2.0_Chr2g0146801
Rosa chinensis	RcCDPK3	RcHm_v2.0_Chr3g0462921
Rosa chinensis	RcCDPK4	RcHm_v2.0_Chr3g0477401
Rosa chinensis	RcCDPK5	RcHm_v2.0_Chr3g0481541
Rosa chinensis	RcCDPK6	RcHm_v2.0_Chr4g0407071
Rosa chinensis	RcCDPK7	RcHm_v2.0_Chr5g0003201
Rosa chinensis	RcCDPK8	RcHm_v2.0_Chr5g0050441
Rosa chinensis	RcCDPK9	RcHm_v2.0_Chr5g0052321
Rosa chinensis	RcCDPK10	RcHm_v2.0_Chr6g0272011
Rosa chinensis	RcCDPK11	RcHm_v2.0_Chr6g0281011
Rosa chinensis	RcCDPK12	RcHm_v2.0_Chr6g0303601
Rosa chinensis	RcCDPK13	RcHm_v2.0_Chr7g0180391
Rosa chinensis	RcCDPK14	RcHm_v2.0_Chr7g0196111
Rosa chinensis	RcCDPK15	RcHm_v2.0_Chr7g0218291
Rubus occidentalis	RoCDPK1	Ro01_G01175
Rubus occidentalis	RoCDPK2	Ro02_G02200
Rubus occidentalis	RoCDPK3	Ro02_G21765
Rubus occidentalis	RoCDPK4	Ro02_G35254
Rubus occidentalis	RoCDPK5	Ro03_G04929
Rubus occidentalis	RoCDPK6	Ro03_G14097
Rubus occidentalis	RoCDPK7	Ro03_G26868
Rubus occidentalis	RoCDPK8	Ro03_G33160
Rubus occidentalis	RoCDPK9	Ro04_G21002
Rubus occidentalis	RoCDPK10	Ro05_G16778
Rubus occidentalis	RoCDPK11	Ro05_G27363
Rubus occidentalis	RoCDPK12	Ro05_G30519
Rubus occidentalis	RoCDPK13	Ro06_G05586
Rubus occidentalis	RoCDPK14	Ro06_G20271
Rubus occidentalis	RoCDPK15	Ro07_G23754
Pyrus betulifolia	PbCDPK1	GWHPAAYT004063
Pyrus betulifolia	PbCDPK2	GWHPAAYT005838
Pyrus betulifolia	PbCDPK3	GWHPAAYT008441
Pyrus betulifolia	PbCDPK4	GWHPAAYT010510
Pyrus betulifolia	PbCDPK5	GWHPAAYT011886
Pyrus betulifolia	PbCDPK6	GWHPAAYT017304
Pyrus betulifolia	PbCDPK7	GWHPAAYT018859
Pyrus betulifolia	PbCDPK8	GWHPAAYT019534
Pyrus betulifolia	PbCDPK9	GWHPAAYT021747
Pyrus betulifolia	PbCDPK10	GWHPAAYT032194
Pyrus betulifolia	PbCDPK11	GWHPAAYT033551
Pyrus betulifolia	PbCDPK12	GWHPAAYT033581
Pyrus betulifolia	PbCDPK13	GWHPAAYT036491
Pyrus betulifolia	PbCDPK14	GWHPAAYT039505
Pyrus betulifolia	PbCDPK15	GWHPAAYT040824
Pyrus betulifolia	PbCDPK16	GWHPAAYT042261
Pyrus betulifolia	PbCDPK17	GWHPAAYT044207
Pyrus betulifolia	PbCDPK18	GWHPAAYT046609
Pyrus betulifolia	PbCDPK19	GWHPAAYT054198
Pyrus betulifolia	PbCDPK20	GWHPAAYT055040
Pyrus betulifolia	PbCDPK21	GWHPAAYT059451
Malus domestica	MdCDPK1	HF00526-RA
Malus domestica	MdCDPK2	HF01706-RA
Malus domestica	MdCDPK3	HF03960-RA
Malus domestica	MdCDPK4	HF04060-RA
Malus domestica	MdCDPK5	HF04323-RA
Malus domestica	MdCDPK6	HF05266-RA
Malus domestica	MdCDPK7	HF05471-RA
Malus domestica	MdCDPK8	HF06540-RA
Malus domestica	MdCDPK9	HF09216-RA
Malus domestica	MdCDPK10	HF10624-RA
Malus domestica	MdCDPK11	HF12267-RA
Malus domestica	MdCDPK12	HF13700-RA
Malus domestica	MdCDPK13	HF13801-RA
Malus domestica	MdCDPK14	HF15429-RA
Malus domestica	MdCDPK15	HF17744-RA
Malus domestica	MdCDPK16	HF19323-RA
Malus domestica	MdCDPK17	HF20170-RA
Malus domestica	MdCDPK18	HF20185-RA
Malus domestica	MdCDPK19	HF29516-RA
Malus domestica	MdCDPK20	HF31020-RA
Malus domestica	MdCDPK21	HF33581-RA
Malus domestica	MdCDPK22	HF36202-RA
Malus domestica	MdCDPK23	HF37702-RA
Malus domestica	MdCDPK24	HF39191-RA
Malus domestica	MdCDPK25	HF39491-RA
Prunus mume	PmCDPK1	Pm002913
Prunus mume	PmCDPK2	Pm006154
Prunus mume	PmCDPK3	Pm007589
Prunus mume	PmCDPK4	Pm009790
Prunus mume	PmCDPK5	Pm011831
Prunus mume	PmCDPK6	Pm012231
Prunus mume	PmCDPK7	Pm012379
Prunus mume	PmCDPK8	Pm013203
Prunus mume	PmCDPK9	Pm017091
Prunus mume	PmCDPK10	Pm020686
Prunus mume	PmCDPK11	Pm022189
Prunus mume	PmCDPK12	Pm025893
Prunus mume	PmCDPK13	Pm026064
Prunus mume	PmCDPK14	Pm026757
Prunus mume var. Tortuosa	PmvCDPK1	PmuVar_Chr1_1688
Prunus mume var. Tortuosa	PmvCDPK2	PmuVar_Chr2_2118
Prunus mume var. Tortuosa	PmvCDPK3	PmuVar_Chr2_5629
Prunus mume var. Tortuosa	PmvCDPK4	PmuVar_Chr2_5639
Prunus mume var. Tortuosa	PmvCDPK5	PmuVar_Chr3_0208
Prunus mume var. Tortuosa	PmvCDPK6	PmuVar_Chr3_2251
Prunus mume var. Tortuosa	PmvCDPK7	PmuVar_Chr3_2694
Prunus mume var. Tortuosa	PmvCDPK8	PmuVar_Chr3_2937
Prunus mume var. Tortuosa	PmvCDPK9	PmuVar_Chr4_1515
Prunus mume var. Tortuosa	PmvCDPK10	PmuVar_Chr5_0743
Prunus mume var. Tortuosa	PmvCDPK11	PmuVar_Chr5_1007
Prunus mume var. Tortuosa	PmvCDPK12	PmuVar_Chr6_1581
Prunus mume var. Tortuosa	PmvCDPK13	PmuVar_Chr6_3038
Prunus mume var. Tortuosa	PmvCDPK14	PmuVar_Chr7_1057
Prunus mume var. Tortuosa	PmvCDPK15	PmuVar_Chr8_1181
Prunus mume var. Tortuosa	PmvCDPK16	PmuVar_Chr8_1868
Prunus mume var. Tortuosa	PmvCDPK17	PmuVar_Chr8_2100

## Sheet: Table S2
Table S2. The specific number of genes in the Clades used in the present study
Org_name	Clade I	Clade II	Clade III	Clade IV	The total number of genes in each species
Arabidopsis thaliana	10	13	8	3	34
Prunus armeniaca	6	4	5	1	16
Prunus avium	5	3	4	1	13
Prunus mume	5	4	4	1	14
Prunus mume var. tortuosa	5	4	6	2	17
Prunus persica	5	5	5	1	16
Prunus salicina	5	4	6	2	17
Prunus yedoensis	6	7	5	1	19
Malus domestica	9	5	9	2	25
Rosa chinensis	4	4	5	2	15
Fragaria vesca	6	4	5	2	17
Populus trichocarpa	11	8	9	3	31
Rubus occidentalis	3	5	5	2	15
Pyrus betulifolia	7	4	8	2	21
The total number of genes in each clades	87	74	84	25	270

## Sheet: Table S3
Table S3. Details of various structural features in 3-dimensional structure of PmCDPK and PmvCDPK Proteins
Protein	Coverage (%)	Alpha Helix (%)	Beta Strand (%)	Disordered (%)	TM helix (%)	Model based on template (PDB id)
PmCDPK1	84	49	12	22	3	3ku2
PmCDPK2	84	43	13	26	3	3lij
PmCDPK3	70	44	14	22	3	3hzt
PmCDPK4	98	52	7	14	4	3lij
PmCDPK5	82	42	12	27	3	3ku2
PmCDPK6	83	43	13	26	3	3ku2
PmCDPK7	84	46	14	26	3	3ku2
PmCDPK8	91	49	15	18	3	3lij
PmCDPK9	84	42	13	26	3	3lij
PmCDPK10	74	42	12	32	3	3igo
PmCDPK11	90	46	14	21	3	3ku2
PmCDPK12	87	45	24	23	4	4mvf
PmCDPK13	67	37	12	35	3	3igo
PmCDPK14	78	41	13	29	3	3lij
PmvCDPK1	84	49	12	22	3	3ku2
PmvCDPK2	84	43	13	27	3	3lij
PmvCDPK3	77	45	13	24	3	3hzt
PmvCDPK4	83	46	13	23	3	3ku2
PmvCDPK5	80	40	13	28	3	3ku2
PmvCDPK6	82	42	12	27	3	3ku2
PmvCDPK7	88	45	13	22	3	3ku2
PmvCDPK8	83	43	13	26	3	3ku2
PmvCDPK9	90	49	14	19	3	3lij
PmvCDPK10	84	47	13	23	3	3lij
PmvCDPK11	80	40	12	31	3	3lij
PmvCDPK12	74	42	12	32	3	3igo
PmvCDPK13	90	46	14	21	3	3ku2
PmvCDPK14	82	44	12	25	3	3ku2
PmvCDPK15	80	42	13	29	3	3ku2
PmvCDPK16	66	38	10	36	3	3igo
PmvCDPK17	85	47	13	24	3	3lij

## Sheet: Table S4
Table S4. Duplication events between P. mume and P.mume var. Tortuosa and A. thaliana, P. persica, M. domestica and R. chinensis. respectively
Gene1 name	Gene1 ID	chr.NO.	start	end	Gene2 name	Gene2 ID	chr.NO.	start	end
PmCDPK1	Pm002913	Chr1	22164004	22168153	AtCPK13	At3g51850	Chr3	19232667	19235526
PmCDPK2	Pm006154	Chr2	15149171	15152466	AtCPK29	At1g76040	Chr1	28537743	28540448
PmCDPK4	Pm009790	Chr3	940220	943249	AtCPK19	At1g61950	Chr1	22899417	22901941
PmCDPK4	Pm009790	Chr3	940220	943249	AtCPK15	At4g21940	Chr4	11640847	11643487
PmCDPK4	Pm009790	Chr3	940220	943249	AtCPK21	At4g04720	Chr4	2394817	2397631
PmCDPK5	Pm011831	Chr3	14012305	14016582	AtCPK21	At4g04720	Chr4	2394817	2397631
PmCDPK5	Pm011831	Chr3	14012305	14016582	AtCPK15	At4g21940	Chr4	11640847	11643487
PmCDPK6	Pm012231	Chr3	17715387	17718099	AtCPK34	At5g19360	Chr5	6521716	6523780
PmCDPK10	Pm020686	Chr6	4404203	4407462	AtCPK6	At2g17290	Chr2	7517005	7519239
PmCDPK10	Pm020686	Chr6	4404203	4407462	AtCPK5	At4g35310	Chr4	16802436	16804628
PmCDPK10	Pm020686	Chr7	4404204	4407463	AtCPK26	At4g38230	Chr4	17928994	17931101
PmCDPK12	Pm025893	Chr8	6191749	6195770	AtCPK14	At2g41860	Chr2	17467646	17469786
PmCDPK12	Pm025893	Chr8	6191749	6195770	AtCPK32	At3g57530	Chr3	21296898	21299351
PmCDPK14	Pm026757	Chr8	11588959	11592896	AtCPK16	At2g17890	Chr2	7769885	7772627
PmCDPK14	Pm026757	Chr8	11588959	11592896	AtCPK18	At4g36070	Chr4	17056743	17059595
PmCDPK14	Pm026757	Chr8	11588959	11592896	AtCPK28	At5g66210	Chr5	26456681	26459434
PmvCDPK1	PmuVar_Chr1_1688	Chr1	15005082	15009232	AtCPK13	At3g51850	Chr3	19232667	19235526
PmvCDPK2	PmuVar_Chr2_2118	Chr2	15091603	15094609	AtCPK29	At1g76040	Chr1	22899417	22901941
PmvCDPK5	PmuVar_Chr3_0208	Chr3	1179360	1182876	AtCPK19	At1g61950	Chr1	22899417	22901941
PmvCDPK5	PmuVar_Chr3_0208	Chr3	1179360	1182876	AtCPK21	At4g04720	Chr4	2394817	2397631
PmvCDPK5	PmuVar_Chr3_0208	Chr3	1179360	1182876	AtCPK15	At4g21940	Chr4	11640847	11643487
PmvCDPK6	PmuVar_Chr3_2251	Chr3	16612214	16616505	AtCPK9	At3g20410	Chr3	7116388	7118824
PmvCDPK6	PmuVar_Chr3_2251	Chr3	16612214	16616505	AtCPK15	At4g21940	Chr4	11640847	11643487
PmvCDPK6	PmuVar_Chr3_2251	Chr3	16612214	16616505	AtCPK21	At4g04720	Chr4	2394817	2397631
PmvCDPK8	PmuVar_Chr3_2937	Chr3	23712812	23715522	AtCPK34	At5g19360	Chr5	6521716	6523780
PmvCDPK11	PmuVar_Chr5_1007	Chr5	11205040	11211809	AtCPK1	At5g04870	Chr5	1417015	1419877
PmvCDPK12	PmuVar_Chr6_1581	Chr6	11753785	11756996	AtCPK6	At2g17290	Chr2	7517005	7519239
PmvCDPK12	PmuVar_Chr6_1581	Chr6	11753785	11756996	AtCPK26	At4g38230	Chr4	17928994	17931101
PmvCDPK12	PmuVar_Chr6_1581	Chr6	11753785	11756996	AtCPK5	At4g35310	Chr4	16802436	16804628
PmvCDPK14	PmuVar_Chr7_1057	Chr7	7607280	7610805	AtCPK30	At1g74740	Chr1	28080199	28082476
PmvCDPK14	PmuVar_Chr7_1057	Chr7	7607280	7610805	AtCPK10	At1g18890	Chr1	6523468	6525736
PmvCDPK15	PmuVar_Chr8_1181	Chr8	6815631	6819563	AtCPK16	At2g17890	Chr2	7769885	7772627
PmvCDPK15	PmuVar_Chr8_1181	Chr8	6815631	6819563	AtCPK18	At4g36070	Chr4	17056743	17059595
PmvCDPK15	PmuVar_Chr8_1181	Chr8	6815631	6819563	AtCPK28	At5g66210	Chr5	26456681	26459434
PmvCDPK17	PmuVar_Chr8_2100	Chr8	13491294	13495563	AtCPK32	At3g57530	Chr3	21296898	21299351
PmCDPK1	Pm002913	Chr1	22164004	22168153	MdCDPK14	HF15429-RA	Chr4	22910643	22915419
PmCDPK1	Pm002913	Chr1	22164004	22168153	MdCDPK23	HF37702-RA	Chr12	23737570	23738064
PmCDPK5	Pm011831	Chr3	14012305	14016582	MdCDPK5	HF04323-RA	Chr3	27209001	27213712
PmCDPK5	Pm011831	Chr3	14012305	14016582	MdCDPK11	HF12267-RA	Chr5	46527952	46531196
PmCDPK5	Pm011831	Chr3	14012305	14016582	MdCDPK15	HF17744-RA	Chr10	42130315	42133600
PmCDPK7	Pm012379	Chr3	19277893	19281650	MdCDPK4	HF04060-RA	Chr3	23624970	23638053
PmCDPK7	Pm012379	Chr3	19277893	19281650	MdCDPK13	HF13801-RA	Chr11	26393433	26396848
PmCDPK6	Pm012231	Chr3	17715387	17718099	MdCDPK3	HF03960-RA	Chr3	21504700	21508486
PmCDPK6	Pm012231	Chr3	17715387	17718099	MdCDPK12	HF13700-RA	Chr11	23569338	23571980
PmCDPK4	Pm009790	Chr3	940220	943249	MdCDPK11	HF12267-RA	Chr5	46527952	46531196
PmCDPK4	Pm009790	Chr3	940220	943249	MdCDPK15	HF17744-RA	Chr10	42130315	42133600
PmCDPK8	Pm013203	Chr4	2459927	2461435	MdCDPK1	HF00526-RA	Chr9	14717392	14718888
PmCDPK9	Pm017091	Chr5	7971082	7977817	MdCDPK8	HF06540-RA	Chr2	31814438	31830681
PmCDPK10	Pm020686	Chr6	4404203	4407462	MdCDPK22	HF36202-RA	Chr10	23807977	23811730
PmCDPK11	Pm022189	Chr6	14941879	14946305	MdCDPK25	HF39491-RA	Chr5	7971543	7975169
PmCDPK11	Pm022189	Chr6	14941879	14946305	MdCDPK24	HF39191-RA	Chr10	5715948	5719528
PmCDPK14	Pm026757	Chr8	11588959	11592896	MdCDPK16	HF19323-RA	Chr2	9572901	9576732
PmCDPK14	Pm026757	Chr8	11588959	11592896	MdCDPK20	HF31020-RA	Chr15	19924377	19928245
PmCDPK13	Pm026064	Chr8	7481694	7484694	MdCDPK7	HF05471-RA	Chr12	4677427	4680675
PmCDPK13	Pm026064	Chr8	7481694	7484694	MdCDPK17	HF20170-RA	Chr14	4323883	4326917
PmCDPK12	Pm025893	Chr8	6191749	6195770	MdCDPK6	HF05266-RA	Chr12	8231156	8234728
PmvCDPK1	PmuVar_Chr1_1688	Chr1	15005082	15009232	MdCDPK14	HF15429-RA	Chr4	22910643	22915419
PmvCDPK1	PmuVar_Chr1_1688	Chr1	15005082	15009232	MdCDPK23	HF37702-RA	Chr12	23737570	23738064
PmvCDPK8	PmuVar_Chr3_2937	Chr3	23712812	23715522	MdCDPK3	HF03960-RA	Chr3	21504700	21508486
PmvCDPK8	PmuVar_Chr3_2937	Chr3	23712812	23715522	MdCDPK12	HF13700-RA	Chr11	23569338	23571980
PmvCDPK5	PmuVar_Chr3_0208	Chr3	1179360	1182876	MdCDPK5	HF04323-RA	Chr3	27209001	27213712
PmvCDPK5	PmuVar_Chr3_0208	Chr3	1179360	1182876	MdCDPK11	HF12267-RA	Chr5	46527952	46531196
PmvCDPK5	PmuVar_Chr3_0208	Chr3	1179360	1182876	MdCDPK15	HF17744-RA	Chr10	42130315	42133600
PmvCDPK6	PmuVar_Chr3_2251	Chr3	16612214	16616505	MdCDPK5	HF04323-RA	Chr3	27209001	27213712
PmvCDPK6	PmuVar_Chr3_2251	Chr3	16612214	16616505	MdCDPK11	HF12267-RA	Chr5	46527952	46531196
PmvCDPK6	PmuVar_Chr3_2251	Chr3	16612214	16616505	MdCDPK15	HF17744-RA	Chr10	42130315	42133600
PmvCDPK7	PmuVar_Chr3_2694	Chr3	20764473	20768229	MdCDPK4	HF04060-RA	Chr3	23624970	23638053
PmvCDPK7	PmuVar_Chr3_2694	Chr3	20764473	20768229	MdCDPK13	HF13801-RA	Chr11	26393433	26396848
PmvCDPK9	PmuVar_Chr4_1515	Chr4	13779495	13781003	MdCDPK1	HF00526-RA	Chr9	14717392	14718888
PmvCDPK11	PmuVar_Chr5_1007	Chr5	11205040	11211809	MdCDPK8	HF06540-RA	Chr2	31814438	31830681
PmvCDPK12	PmuVar_Chr6_1581	Chr6	11753785	11756996	MdCDPK10	HF10624-RA	Chr5	27714106	27717172
PmvCDPK12	PmuVar_Chr6_1581	Chr6	11753785	11756996	MdCDPK22	HF36202-RA	Chr10	23807977	23811730
PmvCDPK13	PmuVar_Chr6_3038	Chr6	23843556	23847980	MdCDPK25	HF39491-RA	Chr5	7971543	7975169
PmvCDPK13	PmuVar_Chr6_3038	Chr6	23843556	23847980	MdCDPK24	HF39191-RA	Chr10	5715948	5719528
PmvCDPK14	PmuVar_Chr7_1057	Chr7	7607280	7610805	MdCDPK9	HF09216-RA	Chr6	31360009	31363493
PmvCDPK14	PmuVar_Chr7_1057	Chr7	7607280	7610805	MdCDPK2	HF01706-RA	Chr14	27337518	27340944
PmvCDPK15	PmuVar_Chr8_1181	Chr8	6815631	6819563	MdCDPK16	HF19323-RA	Chr2	9572901	9576732
PmvCDPK15	PmuVar_Chr8_1181	Chr8	6815631	6819563	MdCDPK20	HF31020-RA	Chr15	19924377	19928245
PmvCDPK16	PmuVar_Chr8_1868	Chr8	11437704	11440698	MdCDPK7	HF05471-RA	Chr12	4677427	4680675
PmvCDPK16	PmuVar_Chr8_1868	Chr8	11437704	11440698	MdCDPK17	HF20170-RA	Chr14	4323883	4326917
PmvCDPK17	PmuVar_Chr8_2100	Chr8	13491294	13495563	MdCDPK6	HF05266-RA	Chr12	8231156	8234728
PmCDPK1	Pm002913	Chr1	22164004	22168153	PpCDPK9	ppa004141m	Chr_6	24253001	24258038
PmCDPK2	Pm006154	Chr2	15149171	15152466	PpCDPK7	ppa004027m	Chr_1	32253459	32256660
PmCDPK3	Pm007589	Chr2	26332496	26337814	PpCDPK15	ppa021005m	Chr_1	16622683	16625601
PmCDPK6	Pm012231	Chr3	17715387	17718099	PpCDPK16	ppa026653m	Chr_4	22960834	22963576
PmCDPK5	Pm011831	Chr3	14012305	14016582	PpCDPK14	ppa006748m	Chr_4	1002107	1005710
PmCDPK5	Pm011831	Chr3	14012305	14016582	PpCDPK6	ppa003830m	Chr_4	13342829	13347541
PmCDPK4	Pm009790	Chr3	940220	943249	PpCDPK6	ppa003830m	Chr_4	13342829	13347541
PmCDPK4	Pm009790	Chr3	940220	943249	PpCDPK14	ppa006748m	Chr_4	1002107	1005710
PmCDPK7	Pm012379	Chr3	19277893	19281650	PpCDPK13	ppa006164m	Chr_4	18649008	18652908
PmCDPK8	Pm013203	Chr4	2459927	2461435	PpCDPK11	ppa004580m	Chr_3	1711490	1713101
PmCDPK9	Pm017091	Chr5	7971082	7977817	PpCDPK3	ppa003542m	Chr_4	21577698	21584701
PmCDPK10	Pm020686	Chr6	4404203	4407462	PpCDPK2	ppa003459m	Chr_8	17381330	17385040
PmCDPK11	Pm022189	Chr6	14941879	14946305	PpCDPK12	ppa004665m	Chr_8	7108411	7113030
PmCDPK14	Pm026757	Chr8	11588959	11592896	PpCDPK4	ppa003676m	Chr_7	17542990	17547513
PmCDPK13	Pm026064	Chr8	7481694	7484694	PpCDPK1	ppa002734m	Chr_7	12823736	12826713
PmCDPK12	Pm025893	Chr8	6191749	6195770	PpCDPK8	ppa004069m	Chr_7	9889985	9894870
PmvCDPK1	PmuVar_Chr1_1688	Chr1	15005082	15009232	PpCDPK9	ppa004141m	Chr_6	24253001	24258038
PmvCDPK3	PmuVar_Chr2_5629	Chr2	43536639	43539536	PpCDPK15	ppa021005m	Chr_1	16622683	16625601
PmvCDPK4	PmuVar_Chr2_5639	Chr2	43605806	43610614	PpCDPK15	ppa021005m	Chr_1	16622683	16625601
PmvCDPK2	PmuVar_Chr2_2118	Chr2	15091603	15094609	PpCDPK7	ppa004027m	Chr_1	32253459	32256660
PmvCDPK5	PmuVar_Chr3_0208	Chr3	1179360	1182876	PpCDPK14	ppa006748m	Chr_4	1002107	1005710
PmvCDPK5	PmuVar_Chr3_0208	Chr4	1179361	1182877	PpCDPK6	ppa003830m	Chr_4	13342829	13347541
PmvCDPK6	PmuVar_Chr3_2251	Chr3	16612214	16616505	PpCDPK6	ppa003830m	Chr_4	13342829	13347541
PmvCDPK6	PmuVar_Chr3_2251	Chr3	16612214	16616505	PpCDPK14	ppa006748m	Chr_4	1002107	1005710
PmvCDPK7	PmuVar_Chr3_2694	Chr3	20764473	20768229	PpCDPK13	ppa006164m	Chr_4	18649008	18652908
PmvCDPK8	PmuVar_Chr3_2937	Chr3	23712812	23715522	PpCDPK16	ppa026653m	Chr_4	22960834	22963576
PmvCDPK9	PmuVar_Chr4_1515	Chr4	13779495	13781003	PpCDPK11	ppa004580m	Chr_3	1711490	1713101
PmvCDPK11	PmuVar_Chr5_1007	Chr5	11205040	11211809	PpCDPK3	ppa003542m	Chr_4	21577698	21584701
PmvCDPK12	PmuVar_Chr6_1581	Chr6	11753785	11756996	PpCDPK2	ppa003459m	Chr_8	17381330	17385040
PmvCDPK14	PmuVar_Chr7_1057	Chr7	7607280	7610805	PpCDPK5	ppa003795m	Chr_5	15354135	15358116
PmvCDPK15	PmuVar_Chr8_1181	Chr8	6815631	6819563	PpCDPK4	ppa003676m	Chr_7	17542990	17547513
PmvCDPK16	PmuVar_Chr8_1868	Chr8	11437704	11440698	PpCDPK1	ppa002734m	Chr_7	12823736	12826713
PmvCDPK17	PmuVar_Chr8_2100	Chr8	13491294	13495563	PpCDPK8	ppa004069m	Chr_7	9889985	9894870
PmCDPK1	Pm002913	Chr1	22164004	22168153	RcCDPK3	RcHm_v2.0_Chr3g0462921	Chr3	10449367	10454813
PmCDPK2	Pm006154	Chr2	15149171	15152466	RcCDPK12	RcHm_v2.0_Chr6g0303601	Chr6	63290392	63294539
PmCDPK3	Pm007589	Chr2	26332496	26337814	RcCDPK6	RcHm_v2.0_Chr4g0407071	Chr4	29193471	29196732
PmCDPK6	Pm012231	Chr3	17715387	17718099	RcCDPK8	RcHm_v2.0_Chr5g0050441	Chr5	50683814	50686578
PmCDPK4	Pm009790	Chr3	940220	943249	RcCDPK7	RcHm_v2.0_Chr5g0003201	Chr5	1946965	1950959
PmCDPK5	Pm011831	Chr3	14012305	14016582	RcCDPK7	RcHm_v2.0_Chr5g0003201	Chr5	1946965	1950959
PmCDPK7	Pm012379	Chr3	19277893	19281650	RcCDPK9	RcHm_v2.0_Chr5g0052321	Chr5	54097880	54104092
PmCDPK8	Pm013203	Chr4	2459927	2461435	RcCDPK2	RcHm_v2.0_Chr2g0146801	Chr2	64450370	64452236
PmCDPK10	Pm020686	Chr6	4404203	4407462	RcCDPK11	RcHm_v2.0_Chr6g0281011	Chr6	44396169	44400984
PmCDPK11	Pm022189	Chr6	14941879	14946305	RcCDPK10	RcHm_v2.0_Chr6g0272011	Chr6	32080115	32082978
PmCDPK14	Pm026757	Chr8	11588959	11592896	RcCDPK1	RcHm_v2.0_Chr2g0099401	Chr2	11614642	11619425
PmCDPK12	Pm025893	Chr8	6191749	6195770	RcCDPK5	RcHm_v2.0_Chr3g0481541	Chr3	27583231	27586955
PmvCDPK1	PmuVar_Chr1_1688	Chr1	15005082	15009232	RcCDPK3	RcHm_v2.0_Chr3g0462921	Chr3	10449367	10454813
PmvCDPK4	PmuVar_Chr2_5639	Chr2	43605806	43610614	RcCDPK6	RcHm_v2.0_Chr4g0407071	Chr4	29193471	29196732
PmvCDPK2	PmuVar_Chr2_2118	Chr2	15091603	15094609	RcCDPK12	RcHm_v2.0_Chr6g0303601	Chr6	63290392	63294539
PmvCDPK5	PmuVar_Chr3_0208	Chr3	1179360	1182876	RcCDPK7	RcHm_v2.0_Chr5g0003201	Chr5	1946965	1950959
PmvCDPK7	PmuVar_Chr3_2694	Chr3	20764473	20768229	RcCDPK9	RcHm_v2.0_Chr5g0052321	Chr5	54097880	54104092
PmvCDPK8	PmuVar_Chr3_2937	Chr3	23712812	23715522	RcCDPK8	RcHm_v2.0_Chr5g0050441	Chr5	50683814	50686578
PmvCDPK6	PmuVar_Chr3_2251	Chr3	16612214	16616505	RcCDPK7	RcHm_v2.0_Chr5g0003201	Chr5	1946965	1950959
PmvCDPK9	PmuVar_Chr4_1515	Chr4	13779495	13781003	RcCDPK2	RcHm_v2.0_Chr2g0146801	Chr2	64450370	64452236
PmvCDPK12	PmuVar_Chr6_1581	Chr6	11753785	11756996	RcCDPK11	RcHm_v2.0_Chr6g0281011	Chr6	44396169	44400984
PmvCDPK14	PmuVar_Chr7_1057	Chr7	7607280	7610805	RcCDPK13	RcHm_v2.0_Chr7g0180391	Chr7	2293066	2297340
PmvCDPK15	PmuVar_Chr8_1181	Chr8	6815631	6819563	RcCDPK1	RcHm_v2.0_Chr2g0099401	Chr2	11614642	11619425
PmvCDPK17	PmuVar_Chr8_2100	Chr8	13491294	13495563	RcCDPK5	RcHm_v2.0_Chr3g0481541	Chr3	27583231	27586955

## Sheet: Table S5
Table S5. Analysis of cis acting elements of CDPK gene family in P. mume and P. mume var. Tortuosa .
	Box 4	G-Box	ATCT-motif	ATC-motif	GA-motif	AE-box	TCCC-motif	AT1-motif	GT1-motif	ACE	LAMP-element	Gap-box	Sp1	TCT-motif	I-box	3-AF1 binding site	3-AF3 binding site	Box II	AAAC-motif	GATA-motif	MRE	chs-CMA2a	chs-CMA1a	TC-rich repeats	WUN-motif	MBS	ARE	LTR	ABRE	AuxRR-core	TCA-element	CGTCA-motif	TGACG-motif	GARE-motif	P-box	TATC-box	circadian
PmCDPK1	4	1	0	0	0	0	0	0	2	0	0	0	0	0	0	0	0	0	0	1	1	0	0	0	2	0	3	2	2	0	1	1	1	2	0	0	0
PmCDPK2	1	1	0	0	0	0	1	0	0	0	0	0	0	2	0	0	0	1	0	1	0	0	0	0	0	0	1	0	2	0	1	4	4	0	1	0	1
PmCDPK3	2	2	0	0	0	0	0	0	0	1	0	0	0	0	0	0	0	0	0	0	0	0	0	0	0	2	2	1	3	0	1	4	4	0	0	0	0
PmCDPK4	1	0	0	0	0	1	0	0	1	0	0	0	1	0	0	0	0	0	0	1	0	0	0	0	2	0	4	1	1	0	1	1	1	0	0	0	1
PmCDPK5	2	1	0	0	0	0	1	0	2	0	1	0	0	0	0	1	0	0	0	1	0	0	0	0	0	0	2	0	3	0	1	1	1	2	0	0	0
PmCDPK6	2	1	0	0	0	0	0	0	1	1	0	0	1	1	0	1	0	0	0	0	0	1	1	0	1	2	0	0	3	0	2	3	3	0	0	0	0
PmCDPK7	3	1	1	0	0	2	0	0	0	1	0	0	0	0	0	1	0	0	0	1	1	1	0	0	1	2	4	0	3	0	1	1	1	0	0	0	0
PmCDPK8	4	1	1	0	0	1	0	0	0	0	0	1	0	1	0	0	0	0	0	0	0	0	0	1	0		3	0	2	1	1	0	0	1	0	0	0
PmCDPK9	3	0	0	0	0	0	1	0	0	0	0	0	0	1	1	0	1	0	0	0	0	0	0	0	0	2	1	0	0	0	0	1	1	0	0	0	0
PmCDPK10	1	1	0	0	0	0	0	0	3	0	0	0	0	0	1	1	0	0	0	0	0	0	0	0	0	2	4	0	3	0	1	1	1	0	2	0	0
PmCDPK11	0	0	0	0	0	0	0	0	0	0	0	0	0	2	2	0	0	0	0	2	0	0	0	0	1		1	0	2	0	4	1	1	0	0	0	0
PmCDPK12	1	0	3	0	1	0	0	0	2	0	0	0	0	0	1	0	0	0	1	0	1	0	0	0	0	2	2	1	0	0	0	2	2	0	0	0	0
PmCDPK13	1	0	0	0	0	1	1	0	0	0	0	0	0	1	0	0	0	0	0	0	0	0	0	0	1	2	4	1	1	0	1	1	1	1	0	1	0
PmCDPK14	1	0	0	1	0	1	2	0	0	0	0	0	0	0	0	1	0	0	0	0	0	0	0	0	0	1	2	0	3	0	3	4	4	0	0	0	1
PmvCDPK1	4	2	0	0	0	0	0	0	2	0	0	0	0	0	0	0	0	0	0	1	1	0	0	0	2	0	3	2	4	0	1	1	1	2	0	0	0
PmvCDPK2	1	1	0	0	1	0	1	0	0	0	0	0	0	2	0	0	0	1	0	1	0	0	0	0	0	0	1	0	2	0	1	3	3	0	1	0	1
PmvCDPK3	2	3	0	0	0	0	0	0	0	1	0	0	0	0	0	0	0	0	0	0	1	0	0	0	0	1	3	1	5	0	1	3	3	0	0	0	1
PmvCDPK4	2	2	0	0	0	0	0	0	0	1	0	0	0	0	0	0	0	0	0	0	1	0	0	0	0	1	3	1	4	0	1	3	3	0	0	0	1
PmvCDPK5	3	3	0	1	0	1	0	2	1	0	0	0	0	0	0	0	0	0	0	1	1	0	0	0	2	0	4	0	7	0	1	1	1	0	0	1	1
PmvCDPK6	1	0	0	0	0	0	0	1	2	1	1	0	0	0	0	1	0	0	0	1	0	0	0	0	0	0	2	0	2	0	1	1	1	2	0	0	0
PmvCDPK7	3	2	1	0	0	2	0	0	0	1	0	0	0	1	0	1	0	0	0	0	1	1	0	0	0	2	3	0	5	0	1	1	1	0	0	0	0
PmvCDPK8	2	1	0	0	0	0	0	0	1	1	0	0	1	1	0	1	0	0	0	0	0	1	1	0	2	2		0	3	0	2	3	3	0	0	0	0
PmvCDPK9	4	1	1	0	0	1	0	0	0	0	0	1	0	1	0	0	0	0	0	0	0	0	0	1	0	0	3	0	2	1	1	0	0	1	0	1	0
PmvCDPK10	3	0	0	0	0	0	1	0	0	0	0	0	0	1	1	0	1	0	0	0	0	0	0	0	0	2	2	0	0	0	0	1	1	0	0	0	0
PmvCDPK11	5	0	0	0	0	1	2	0	3	1	0	0	0	0	1	0	0	0	0	0	1	0	0	0	0	3	3	0	2	0	0	2	2	0	1	0	1
PmvCDPK12	1	1	0	0	0	0	0	0	3	0	0	0	0	1	1	1	0	0	0	0	0	0	0	0	0	2	4	0	3	0	1	1	1	0	2	0	0
PmvCDPK13	0	0	0	0	0	0	0	0	0	0	0	0	0	2	2	0	0	0	0	2	0	0	0	0	1	0	1	0	2	0	4	1	1	0	0	1	0
PmvCDPK14	2	0	0	0	0	1	1	0	1	0	0	0	0	2	1	0	0	0	1	0	1	0	0	0	0	0	3	0	2	2	1	0	0	0	2	1	0
PmvCDPK15	1	0	0	1	0	1	2	0	0	0	0	0	0	0	0	1	0	0	0	0	0	0	0	0	0	1	2	0	3	0	3	4	4	0	0	0	1
PmvCDPK16	1	0	0	0	0	1	1	0	0	0	0	0	0	1	0	0	0	0	0	0	0	0	0	0	1	2	4	2	1	0	1	2	2	1	0	1	0
PmvCDPK17	1	0	3	0	0	0	0	0	2	0	0	0	0	0	1	0	0	0	1	0	1	0	0	0	1	2	4	1	0	0	0	2	2	0	0	0	0

## Sheet: Table S6
Table S6. Expression profiles of PmCDPK genes in five different tissues(root, stem, leaf, bud and fruit) (RPKM).
Gene name	Root	Stem	Leaf	Bud	Fruit
PmCDPK1	24.2841	29.9638	7.40018	13.4263	8.22946
PmCDPK2	12.7046	21.39	23.7579	7.33617	25.5135
PmCDPK3	0	0	0	4.99442	0
PmCDPK4	58.0931	51.1083	80.4311	68.8007	80.0805
PmCDPK5	151.039	40.9226	102.084	24.0727	38.9158
PmCDPK6	0	0	0	16.0372	0
PmCDPK7	54.3691	48.3784	82.0742	50.0819	51.0799
PmCDPK8	32.0042	30.0311	18.2033	19.4165	23.1113
PmCDPK9	83.6112	31.788	48.2092	29.1857	42.55
PmCDPK10	236.304	126.149	316.081	65.0379	105.345
PmCDPK11	18.4501	46.9351	42.6802	37.5122	43.9001
PmCDPK12	278.82	73.2499	153.774	29.8015	46.3799
PmCDPK13	34.225	0.181358	37.2653	0.771479	3.49715
PmCDPK14	153.831	98.3376	203.7	53.2714	93.0365

## Sheet: Table S7
Table S7. Expression profiles of PmCDPK genes during the process of flower bud dormancy release (RPKM).
Gene name	Nov.(EDI)	Dec.(EDII)	Jan.(EDIII)	Feb.(NF)
PmCDPK1	89.3122	87.9749	88.6435	73.709
PmCDPK2	14.0689	16.7896	15.4292	18.1599
PmCDPK3	0.0582529	0.0768483	0.0675506	1.69093
PmCDPK4	47.0437	55.4834	51.2636	55.6721
PmCDPK5	32.5609	32.8962	32.7285	41.5494
PmCDPK6	0.0108671	0.0421294	0.0264983	0.250295
PmCDPK7	54.4034	50.6442	52.5238	36.556
PmCDPK8	46.6214	41.2652	43.9433	32.3545
PmCDPK9	29.214	33.2244	31.2192	33.3254
PmCDPK10	97.4525	97.7503	97.6014	85.7759
PmCDPK11	18.1636	14.8289	16.4963	17.5759
PmCDPK12	37.4304	36.4057	36.918	26.0846
PmCDPK13	0.164794	0.411991	0.288393	0.265881
PmCDPK14	89.6487	96.171	92.9098	55.0607

## Sheet: Table S8
Table S8. Expression profiles of PmCDPK genes in different regions and seasons (FPKM).
Season		Autumn (Oct.)			Winter (Jan.)			Spring (Mar.)
Temperature	7.3°C	6.1°C	7.9°C	-5.4°C	-11.4°C	-22.8°C	3.2°C	3.2°C	5.3°C
Gene name	BJ-2_FPKM	CF-2_FPKM	GZL-2_FPKM	BJ-3_FPKM	CF-3_FPKM	GZL-3_FPKM	BJ-1_FPKM	CF-1_FPKM	GZL-1_FPKM
PmCDPK1	10.3703	13.7926	11.4475	10.6937	9.7251	8.3459	29.6558	22.242	24.3818
PmCDPK2	10.7735	6.83698	11.1755	16.1761	6.53819	9.7601	9.83546	7.78904	6.88066
PmCDPK3	0	0	0	0	0	0	0	0.0278472	0
PmCDPK4	48.4905	47.7712	36.7963	51.7525	53.2989	56.8041	24.8919	26.3587	33.5665
PmCDPK5	28.5056	23.8755	17.1443	22.5621	22.9685	20.9192	22.9235	21.7843	25.2429
PmCDPK7	50.2915	49.1064	67.0739	44.0484	50.0101	67.6837	17.8581	16.4958	19.3676
PmCDPK8	16.1199	13.5296	9.88533	19.8829	10.5529	6.68728	34.2451	12.9894	30.324
PmCDPK9	63.264	52.5652	34.1535	63.6608	56.5736	96.5932	39.1527	21.4848	38.5957
PmCDPK10	114.048	96.8337	80.4379	120.291	97.4151	147.815	70.3375	56.1662	68.2963
PmCDPK11	37.4177	39.0851	48.6091	32.5578	29.8316	43.0233	35.0356	28.3616	23.1098
PmCDPK12	48.5853	46.2832	84.1702	57.3533	55.1177	81.3706	38.6478	35.989	33.5572
PmCDPK13	0.370627	0.108225	0.304092	0.0804821	0.265967	0.365229	0.264754	0.0813126	0.34154
PmCDPK14	139.373	109.308	151.406	175.832	117.691	186.087	76.5726	81.5214	90.4055

## Sheet: Table S9
Table S9 The primer list used in this study
Gene name	Primer name	Sequences(5'to3')
PmCDPK1	F1	GCCATTCTTCGTGGACTGATA
	R1	AATCGTAGCTTTGGGTCTGG
PmCDPK2	F2	ACGATGTCAGGAGGGAGATTA
	R2	GCACAACTCCATGACCAAATG
PmCDPK4	F3	GCTAACACAGGACCCAAGAAA
	R3	TCTGATGCTACTCCACCTACTC
PmCDPK5	F4	AGTATACAGGCCAGACACAATTC
	R4	GTCACACCAAACTGACCTCTAC
PmCDPK7	F5	GTGCGGAGAGAAGTTGAGATAA
	R5	AACCGCTTCTTCATCCTCATAG
PmCDPK8	F6	GACACCATGGCTCCAGATAAG
	R6	GCTATGACCCTTAAAGCCATCT
PmCDPK9	F7	CAATCGGTTTCGGCTGTAATG
	R7	TCAGGTTCCTTAGGTGTTGATG
PmCDPK10	F8	TGCTACGGGCAATCAGTATG
	R8	CCAGCCAAATGGTGCATTATC
PmCDPK11	F9	CTACGAGGACTCTGTGTTTGTT
	R9	CAGCCTCTCTCTCACTGTAATG
PmCDPK12	F10	GGCGTTGAAATCGAGCAAAG
	R10	TTCTCGTTGGTGGCCTTATC
PmCDPK14	F11	GGCCAATCACAACCAGAAAC
	R11	GGGCATCTCATTGGGTCTATT
Actin	F12	CCCTAAGGCTAACAGAGAAAAGA
	R12	CAGCAAGGTCCAGACGAAGAAT
